# Supplementary material for: Estradiol Alleviates Elevated Temperature-Induced Damage in Yak Oviductal Epithelial Cells by Maintaining Endoplasmic Reticulum Calcium Homeostasis
Source: Animals (Basel). 2025 Apr 30;15(9):1305. doi: 10.3390/ani15091305 (PMC12070912; doi:10.3390/ani15091305)
Supplement: Supplementary file 1 [file animals-15-01305-s001.zip]

Archive with 1 entries (1 files):
- animals-3535634-supplementary.pdf
